# Supplementary material for: How to describe species richness patterns for bryophyte conservation?
Source: Ecol Evol. 2015 Oct 28;5(23):5443–55. doi: 10.1002/ece3.1796 (PMC4813098; doi:10.1002/ece3.1796)
Supplement: Supplementary file 2 [file ECE3-5-5443-s002.txt]

0 - Acid
1 - Basic

DERIVED FROM:
http://eusoils.jrc.ec.europa.eu/ESDB_Archive/ESDB_data_1k_raster_intro/ESDB_1k_raster_data_intro.html
